# Supplementary material for: Effects of the COVID-19 Pandemic on the Interest of Google Queries in Cancer Screening and Cancers: A Retrospective Study
Source: Cancers (Basel). 2023 Jan 19;15(3):617. doi: 10.3390/cancers15030617 (PMC9913796; doi:10.3390/cancers15030617)
Supplement: Supplementary file 1 [file cancers-15-00617-s001.zip]

Archive with 1 entries (1 files):
- cancers-2097396-supplementary.pdf
